# Supplementary material for: Analysis of Phenolic Components and Related Biological Activities of 35 Apple (Malus pumila Mill.) Cultivars
Source: Molecules. 2020 Sep 10;25(18):4153. doi: 10.3390/molecules25184153 (PMC7571092; doi:10.3390/molecules25184153)
Supplement: Supplementary file 1 [file molecules-25-04153-s001.zip]

Archive with 5 entries (4 files):
- supplementary/
- supplementary/Figure S1.pdf
- supplementary/Figure S2.pdf
- supplementary/Table S1 Apple cultivars used in present study.pdf
- supplementary/Table S2.xlsx
