# Supplementary material for: Analysis of Phenolic Components and Related Biological Activities of 35 Apple (Malus pumila Mill.) Cultivars
Source: Molecules. 2020 Sep 10;25(18):4153. doi: 10.3390/molecules25184153 (PMC7571092; doi:10.3390/molecules25184153)
Supplement: Supplementary file 1 [file molecules-25-04153-s001.zip › supplementary/Table S2.xlsx]

## Sheet: Sheet1
cultivars	anthocyanins and phenolic acids					flavan-3-ols						flavonols and dihydrochalcones
	Cyanidin-3-galactoside	Chlorogenic acid		p-Coumaroylquinic acid		Proanthocyanin B1		Proanthocyanin B2		Epicatechin		Quercetin-3-rutinoside	Quercetin-3-galactoside	Quercetin-3-glucoside	Quercetin-3-arabinoside	Phloridzin
	peel	peel	pulp	peel	pulp	peel	peel	pulp	peel	peel	pulp	peel	peel	peel	peel	peel	pulp
BL	0.68 ± 0.11 kl	0.61 ± 0.03 hijk	1.21 ± 0.03 j	0.06 ± 0.00 de	0.07 ± 0.00 l	0.57 ± 0.00 fgh	0.26 ± 0.00 efghi	0.27 ± 0.01 a	0.61 ± 0.01 g	1.23 ± 0.04 pq	0.38 ± 0.01 m	0.17 ± 0.00 m	1.80 ± 0.06 op	0.43 ± 0.01 r	1.75 ± 0.11 o	/	0.06 ± 0.00 g
TMYH	0.03 ± 0.00 a	0.02 ± 0.00 a	0.11 ± 0.01 a	/	0.02 ± 0.00 abcd	0.29 ± 0.01 abc	0.21 ± 0.01 defg	0.72 ± 0.01 bcde	0.24 ± 0.01 bc	0.56 ± 0.01 bcdefg	0.18 ± 0.00 fg	/	0.97 ± 0.02 efgh	0.13 ± 0.00 fghij	0.44 ± 0.01 bcdef	0.54 ± 0.01 bcd	0.04 ± 0.00 cdef
ZSX	0.14 ± 0.00 bcdefg	0.42 ± 0.01 efgh	0.92 ± 0.03 gh	0.16 ± 0.00 f	0.30 ± 0.00 r	0.65 ± 0.17 efgh	0.26 ± 0.05 ij	2.35 ± 0.05 n	1.31 ± 0.01 i	1.90 ± 0.03 s	0.81 ± 0.01 p	0.13 ± 0.00 jk	0.91 ± 0.02 efg	0.51 ± 0.01 s	1.13 ± 0.12 mn	/	0.08 ± 0.00 hi
TYSYW	/	0.76 ± 0.03 lm	1.82 ± 0.02 l	0.03 ± 0.00 abcd	0.13 ± 0.00 o	0.42 ± 0.08 bcdefg	0.47 ± 0.01 l	1.05 ± 0.10 ghij	/	0.86 ± 0.03 klmn	0.46 ± 0.00 n	/	0.38 ± 0.01 abc	0.07 ± 0.00 bcd	0.29 ± 0.03 abc	0.79 ± 0.03 fghi	0.12 ± 0.00 mn
CX	0.23 ± 0.01 fgh	1.52 ± 0.09 n	2.31 ± 0.02 m	0.24 ± 0.01 g	0.39 ± 0.01 s	1.22 ± 0.08 jk	0.67 ± 0.02 o	0.97 ± 0.04 efghi	/	0.86 ± 0.05 ijklm	0.27 ± 0.00 lm	0.12 ± 0.01 ij	0.89 ± 0.05 efg	0.38 ± 0.02 q	0.86 ± 0.15 jklm	1.10 ± 0.07 ij	0.06 ± 0.01 hi
FX	0.06 ± 0.01 abcd	2.05 ± 0.06 p	1.96 ± 0.02 l	0.02 ± 0.00 abc	0.04 ± 0.00 ghi	0.52 ± 0.08 efgh	0.32 ± 0.01 ghij	1.28 ± 0.03 lm	0.44 ± 0.01 ef	0.82 ± 0.02 mnop	0.30 ± 0.00 jk	/	0.35 ± 0.01 abc	0.07 ± 0.00 bcdef	0.26 ± 0.01 ab	0.35 ± 0.01 bc	/
SBJ	0.11 ± 0.01 abcde	0.49 ± 0.03 efghi	1.08 ± 0.01 ij	0.06 ± 0.00 bcd	0.14 ± 0.00 o	0.47 ± 0.00 bcdefg	0.31 ± 0.00 hij	0.91 ± 0.04 def	/	0.63 ± 0.04 cdefgh	0.18 ± 0.00 fg	/	0.77 ± 0.04 cdef	0.05 ± 0.00 ab	0.59 ± 0.04 bcdefgh	0.50 ± 0.03 bc	0.08 ± 0.00 ij
BBSJN	/	2.76 ± 0.01 q	4.39 ± 0.02 n	0.31 ± 0.00 h	0.60 ± 0.00 t	1.48 ± 0.16 k	0.61 ± 0.01 mn	3.10 ± 0.01 o	/	2.39 ± 0.03 t	0.71 ± 0.01 o	0.07 ± 0.00 ef	0.92 ± 0.01 efg	0.27 ± 0.00 op	0.85 ± 0.02 jkl	0.95 ± 0.02 ghij	0.25 ± 0.00 p
XBLYBD	/	0.14 ± 0.00 abc	0.50 ± 0.01 cde	0.72 ± 0.05 i	0.92 ± 0.01 u	/	0.67 ± 0.03 n	3.05 ± 0.07 o	/	1.67 ± 0.11 r	0.89 ± 0.02 r	/	0.58 ± 0.04 bcd	0.21 ± 0.01 n	0.86 ± 0.08 ijkl	0.62 ± 0.10 bcde	0.10 ± 0.00 kl
BSM	0.72 ± 0.06 kl	1.89 ± 0.12 o	4.38 ± 0.30 n	0.07 ± 0.00 de	0.12 ± 0.00 n	1.36 ± 0.18 k	0.89 ± 0.00 o	1.28 ± 0.03 hijkl	/	0.90 ± 0.04 klm	0.40 ± 0.00 lm	0.14 ± 0.01 kl	1.11 ± 0.08 ghijk	0.31 ± 0.02 p	0.60 ± 0.05 defghij	0.43 ± 0.01 bc	/
HL	0.18 ± 0.03 bcdefg	1.11 ± 0.17 m	1.45 ± 0.07 l	0.10 ± 0.01 e	0.18 ± 0.01 p	1.33 ± 0.16 jk	0.44 ± 0.02 kl	3.44 ± 0.30 o	/	3.56 ± 0.37 u	0.74 ± 0.02 q	/	2.57 ± 0.28 r	0.20 ± 0.02 lmn	2.76 ± 0.29 p	3.15 ± 0.35 k	0.11 ± 0.00 n
ND	0.08 ± 0.00 abcd	1.43 ± 0.06 n	2.33 ± 0.13 m	0.06 ± 0.01 cde	0.08 ± 0.00 m	0.97 ± 0.02 ij	0.47 ± 0.04 lm	2.12 ± 0.15 n	/	1.90 ± 0.13 s	0.32 ± 0.02 l	0.16 ± 0.01 m	1.15 ± 0.07 jklmn	0.47 ± 0.03 s	0.81 ± 0.06 jklm	0.65 ± 0.04 def	0.16 ± 0.01 o
BLBH	0.97 ± 0.12 m	0.79 ± 0.08 kl	1.10 ± 0.00 hij	0.19 ± 0.02 f	0.23 ± 0.00 q	0.49 ± 0.02 bcdefg	0.25 ± 0.02 defghi	0.89 ± 0.02 defg	/	0.75 ± 0.05 fghijkl	0.17 ± 0.00 efg	0.10 ± 0.01 h	0.70 ± 0.06 bcdef	0.26 ± 0.02 o	0.71 ± 0.00 bcdefghi	1.02 ± 0.09 hij	0.11 ± 0.00 lm
NFC	0.74 ± 0.06 l	0.57 ± 0.02 ijk	0.56 ± 0.00 def	0.03 ± 0.00 abcd	0.06 ± 0.00 l	0.35 ± 0.03 abcdef	0.19 ± 0.01 def	1.20 ± 0.18 ijkl	/	0.90 ± 0.03 lmno	0.24 ± 0.01 k	0.06 ± 0.00 def	1.12 ± 0.05 hijkl	0.12 ± 0.00 ghijkl	0.42 ± 0.04 bcdefg	/	/
QQ	0.12 ± 0.02 efg	0.50 ± 0.05 klm	0.39 ± 0.02 cd	/	0.005 ± 0.00 ab	/	/	0.31 ± 0.02 abc	/	0.22 ± 0.05 abcd	/	0.08 ± 0.00 jk	2.06 ± 0.16 s	0.28 ± 0.02 r	0.94 ± 0.09 o	/	0.04 ± 0.00 cdef
HJGL	0.11 ± 0.01 bcdefg	0.34 ± 0.03 efgh	0.49 ± 0.01 cde	0.01 ± 0.00 a	0.03 ± 0.00 efghi	0.54 ± 0.04 defgh	0.21 ± 0.01 defgh	1.24 ± 0.14 klm	/	0.72 ± 0.07 jklm	0.14 ± 0.00 de	0.08 ± 0.00 gh	1.15 ± 0.09 lmn	0.14 ± 0.01 klmn	0.50 ± 0.07 efghij	/	/
HMT	0.04 ± 0.00 ab	0.41 ± 0.01 defg	1.09 ± 0.01 hi	0.03 ± 0.00 abc	0.04 ± 0.00 fghi	0.42 ± 0.00 abcde	0.17 ± 0.00 bcd	0.82 ± 0.06 cdef	0.12 ± 0.00 a	0.55 ± 0.01 bcdefg	0.08 ± 0.00 b	0.04 ± 0.00 ab	0.40 ± 0.01 ab	0.16 ± 0.00 ijklm	0.34 ± 0.01 ab	0.67 ± 0.02 cdef	0.09 ± 0.00 ij
XMF	0.33 ± 0.06 i	0.22 ± 0.01 bcde	0.38 ± 0.01 bc	0.01 ± 0.00 a	0.03 ± 0.00 efghi	/	0.18 ± 0.02 bcde	0.55 ± 0.01 bcde	0.27 ± 0.02 cd	0.28 ± 0.01 abc	0.17 ± 0.00 fg	0.05 ± 0.00 cde	1.05 ± 0.06 klmn	0.10 ± 0.01 fghij	0.56 ± 0.03 fghij	0.72 ± 0.04 fghi	0.05 ± 0.00 ef
BTJQ	0.05 ± 0.00 ab	0.05 ± 0.00 a	0.07 ± 0.00 a	/	0.01 ± 0.00 abc	0.15 ± 0.01 a	0.06 ± 0.00 a	0.43 ± 0.03 ab	0.21 ± 0.00 b	0.32 ± 0.01 ab	0.10 ± 0.00 b	0.04 ± 0.00 a	0.99 ± 0.02 fghij	0.08 ± 0.00 bcd	0.40 ± 0.01 bcde	/	0.03 ± 0.00 b
YQ	0.18 ± 0.02 defg	0.82 ± 0.10 kl	0.92 ± 0.04 ij	0.03 ± 0.00 abc	0.05 ± 0.00 kl	0.28 ± 0.04 abc	0.26 ± 0.01 fghi	0.83 ± 0.13 cdef	0.24 ± 0.01 cd	0.51 ± 0.07 bcdef	0.14 ± 0.00 efg	0.10 ± 0.01 gh	0.28 ± 0.04 a	0.20 ± 0.03 mn	0.40 ± 0.06 abcd	0.41 ± 0.05 b	0.03 ± 0.00 cd
MTH	0.27 ± 0.00 hi	0.45 ± 0.04 ghij	0.78 ± 0.01 fg	0.02 ± 0.00 ab	0.03 ± 0.00 defgh	0.54 ± 0.01 defgh	0.23 ± 0.00 cde	1.13 ± 0.07 ijkl	0.43 ± 0.10 ef	0.70 ± 0.05 hijklm	0.21 ± 0.00 g	0.09 ± 0.01 hi	1.73 ± 0.11 pq	0.17 ± 0.01 mn	1.03 ± 0.07 n	0.67 ± 0.04 efgh	0.09 ± 0.00 hi
QY	0.76 ± 0.05 l	0.28 ± 0.02 bcdef	0.37 ± 0.01 bc	/	0.01 ± 0.00 ab	0.18 ± 0.01 ab	0.09 ± 0.00 ab	0.95 ± 0.07 fghij	0.31 ± 0.01 de	0.65 ± 0.05 efghijk	0.13 ± 0.00 de	0.07 ± 0.00 ef	1.31 ± 0.10 klmn	0.14 ± 0.01 hijklm	0.66 ± 0.05 ghij	0.49 ± 0.03 bcd	0.04 ± 0.00 cde
JX	/	0.52 ± 0.02 ghij	0.63 ± 0.03 def	0.02 ± 0.00 a	0.04 ± 0.00 hij	0.36 ± 0.02 abcd	0.22 ± 0.01 defgh	1.23 ± 0.06 hijk	0.80 ± 0.02 h	0.72 ± 0.04 efghijk	0.23 ± 0.01 hi	0.14 ± 0.01 jk	2.37 ± 0.14 r	0.31 ± 0.01 p	1.10 ± 0.06 lmn	/	0.07 ± 0.00 gh
XSJ	0.51 ± 0.04 j	0.34 ± 0.03 defg	0.51 ± 0.01 cdef	0.02 ± 0.00 ab	0.04 ± 0.00 ijk	/	3.90 ± 0.04 p	0.60 ± 0.03 bcd	/	0.45 ± 0.03 bcde	0.02 ± 0.00 a	0.16 ± 0.01 lm	1.49 ± 0.11 no	0.16 ± 0.01 jklmn	0.77 ± 0.06 hijk	0.69 ± 0.06 defg	0.05 ± 0.00 f
DG	0.10 ± 0.00 abcde	0.05 ± 0.00 a	0.21 ± 0.01 ab	/	0.04 ± 0.00 efghi	0.81 ± 0.05 hi	0.39 ± 0.01 jk	1.65 ± 0.05 m	0.84 ± 0.03 h	1.21 ± 0.05 nopq	0.40 ± 0.02 lm	0.08 ± 0.00 efg	0.80 ± 0.03 def	0.12 ± 0.00 efghij	0.38 ± 0.02 bcde	0.66 ± 0.03 cdef	0.07 ± 0.00 g
DN	0.24 ± 0.01 gh	0.49 ± 0.03 fghij	0.58 ± 0.00 cdef	/	0.02 ± 0.00 bcdef	/	0.11 ± 0.01 abc	0.88 ± 0.04 defg	0.20 ± 0.03 b	0.57 ± 0.03 cdefgh	0.11 ± 0.00 bc	0.09 ± 0.00 fgh	1.23 ± 0.08 ijklm	0.11 ± 0.01 defghi	0.63 ± 0.04 efghij	0.46 ± 0.03 bc	0.05 ± 0.00 def
HH	0.09 ± 0.01 abcd	0.06 ± 0.01 a	0.09 ± 0.00 a	/	0.01 ± 0.00 abc	0.44 ± 0.04 abcdefg	0.17 ± 0.00 bcde	0.91 ± 0.08 defg	0.38 ± 0.00 ef	0.67 ± 0.06 defghi	0.14 ± 0.00 ef	0.07 ± 0.00 cde	0.88 ± 0.08 defg	0.08 ± 0.01 bcde	0.43 ± 0.05 bcdef	0.57 ± 0.05 bcd	0.03 ± 0.00 bc
YH	0.14 ± 0.01 cdefg	0.57 ± 0.01 jkl	0.75 ± 0.00 efg	/	0.03 ± 0.00 efghi	0.60 ± 0.03 gh	0.22 ± 0.00 defg	1.16 ± 0.03 jklm	0.47 ± 0.00 f	1.07 ± 0.03 opq	0.25 ± 0.00 hij	0.17 ± 0.00 n	1.33 ± 0.03 mno	0.12 ± 0.01 ghijk	0.64 ± 0.02 ghij	0.83 ± 0.02 hij	0.10 ± 0.00 jk
XQNJ	0.06 ± 0.00 abc	0.33 ± 0.03 cdefg	0.37 ± 0.01 bc	/	0.02 ± 0.00 abcde	0.38 ± 0.03 abcdef	0.04 ± 0.00 a	0.99 ± 0.09 efgh	0.37 ± 0.02 def	0.66 ± 0.06 defghij	0.12 ± 0.00 cd	0.05 ± 0.00 abcd	0.97 ± 0.08 efghi	0.09 ± 0.01 cdefg	0.67 ± 0.06 efghij	0.50 ± 0.04 bcd	0.04 ± 0.00 cdef
RZW	0.63 ± 0.07 k	2.21 ± 0.20 p	2.70 ± 0.17 m	/	0.13 ± 0.02 o	0.51 ± 0.06 cdefgh	0.23 ± 0.01 defghi	2.27 ± 0.20 n	/	1.36 ± 0.12 qr	0.24 ± 0.01 ijk	0.05 ± 0.00 bcde	0.62 ± 0.06 bcde	0.15 ± 0.01 ijklm	0.64 ± 0.07 fghij	0.52 ± 0.05 bcde	0.07 ± 0.00 gh
HF	0.14 ± 0.01 abcdef	0.32 ± 0.01 bcdef	0.27 ± 0.01 ab	/	0.01 ± 0.01 ab	0.43 ± 0.01 abcdefg	0.10 ± 0.00 ab	0.91 ± 0.01 defg	0.20 ± 0.01 b	0.81 ± 0.01 ghijklm	0.13 ± 0.00 cd	0.21 ± 0.01 n	1.31 ± 0.03 jklm	0.17 ± 0.00 jklmn	0.63 ± 0.02 cdefghij	0.39 ± 0.01 b	0.01 ± 0.00 a
HG	0.14 ± 0.01 bcdefg	0.70 ± 0.05 kl	1.01 ± 0.01 hi	0.04 ± 0.00 abcd	0.06 ± 0.00 jkl	0.71 ± 0.07 hi	0.21 ± 0.00 def	1.53 ± 0.24 lm	/	1.37 ± 0.11 qr	0.29 ± 0.01 jk	0.22 ± 0.02 o	2.14 ± 0.18 qr	0.18 ± 0.02 mn	1.02 ± 0.09 klmn	1.11 ± 0.09 j	0.12 ± 0.00 lm
HFS	0.41 ± 0.04 i	0.68 ± 0.02 ijk	0.55 ± 0.05 def	0.04 ± 0.00 abcd	0.02 ± 0.00 cdefg	0.51 ± 0.05 abcdefg	0.2 ± 0.03 cde	0.83 ± 0.04 cdef	0.39 ± 0.03 f	0.65 ± 0.03 defgh	0.19 ± 0.02 h	0.30 ± 0.01 p	1.89 ± 0.07 op	0.11 ± 0.00 cdefgh	0.40 ± 0.02 bcde	0.47 ± 0.02 bc	0.06 ± 0.00 g
QNJ	0.11 ± 0.01 abcde	0.22 ± 0.00 abcd	0.40 ± 0.01 bc	0.02 ± 0.00 a	0.03 ± 0.00 cdefg	0.12 ± 0.00 a	0.03 ± 0.00 a	0.72 ± 0.01 bcde	/	0.51 ± 0.01 bcdef	0.11 ± 0.01 bc	0.05 ± 0.00 abc	0.89 ± 0.01 defg	0.08 ± 0.00 bc	0.55 ± 0.06 bcdefg	0.59 ± 0.01 bcde	0.04 ± 0.00 bc
JS	/	0.12 ± 0.00 ab	0.08 ± 0.01 a	/	0.005 ± 0.00 a	/	0.03 ± 0.00 a	0.31 ± 0.00 a	/	0.18 ± 0.01 a	0.02 ± 0.00 a	/	0.25 ± 0.01 a	0.03 ± 0.00 a	0.05 ± 0.00 a	0.14 ± 0.00 a	/
